# Supplementary material for: A Repertoire of the Less Common Clinical Yeasts
Source: J Fungi (Basel). 2023 Nov 11;9(11):1099. doi: 10.3390/jof9111099 (PMC10671991; doi:10.3390/jof9111099)
Supplement: Supplementary file 1 [file jof-09-01099-s001.zip]

Archive with 1 entries (1 files):
- jof-2680506-supplementary.pdf
